# Supplementary material for: Naproxen Based 1,3,4-Oxadiazole Derivatives as EGFR Inhibitors: Design, Synthesis, Anticancer, and Computational Studies
Source: Pharmaceuticals (Basel). 2021 Aug 28;14(9):870. doi: 10.3390/ph14090870 (PMC8469912; doi:10.3390/ph14090870)
Supplement: Supplementary file 1 [file pharmaceuticals-14-00870-s001.zip]

Archive with 1 entries (1 files):
- pharmaceuticals-1337196-supplementary.pdf
